# Supplementary material for: Passive Droplet Microfluidic Platform for High-Throughput Screening of Microbial Proteolytic Activity
Source: Anal Chem. 2024 Sep 25;96(40):15931–40. doi: 10.1021/acs.analchem.4c02979 (PMC11465220; doi:10.1021/acs.analchem.4c02979)
Supplement: Supplementary file 9 — ac4c02979_si_009.zip [file ac4c02979_si_009.zip]

Archive with 1 entries (1 files):
- 7_SI_EPDS sorter.dxf
